# Supplementary material for: Polystyrene-b-Poly(2-(Methoxyethoxy)ethyl Methacrylate) Polymerization by Different Controlled Polymerization Mechanisms
Source: Polymers (Basel). 2021 Oct 12;13(20):3505. doi: 10.3390/polym13203505 (PMC8540230; doi:10.3390/polym13203505)
Supplement: Supplementary file 1 [file polymers-13-03505-s001.zip]

Archive with 1 entries (1 files):
- polymers-1382652-supplementary.pdf
